# Supplementary material for: Impact of Substance Use Disorder on Tryptophan Metabolism Through the Kynurenine Pathway: A Narrative Review
Source: Metabolites. 2024 Nov 10;14(11):611. doi: 10.3390/metabo14110611 (PMC11597030; doi:10.3390/metabo14110611)
Supplement: Supplementary file 1 [file metabolites-14-00611-s001.zip]

Archive with 1 entries (1 files):
- metabolites-3247105-supplementary.pdf
